# Supplementary material for: Floral Scents of a Deceptive Plant Are Hyperdiverse and Under Population-Specific Phenotypic Selection
Source: Front Plant Sci. 2021 Sep 24;12:719092. doi: 10.3389/fpls.2021.719092 (PMC8500232; doi:10.3389/fpls.2021.719092)
Supplement: Supplementary file 1 [file Data_Sheet_1.zip]

Archive with 2 entries (2 files):
- Supplementary Figures, Tables and Methods.docx
- Supplementary Table 2 - scent data.XLSX
