# Supplementary material for: Floral Scents of a Deceptive Plant Are Hyperdiverse and Under Population-Specific Phenotypic Selection
Source: Front Plant Sci. 2021 Sep 24;12:719092. doi: 10.3389/fpls.2021.719092 (PMC8500232; doi:10.3389/fpls.2021.719092)
Supplement: Supplementary file 1 [file Data_Sheet_1.zip › Supplementary Table 2 - scent data.XLSX]

## Sheet: Tabelle1
Table S2	Median amounts of total absolute and relative (contribution of single compounds to total scent) inflorescence scent of Arum maculatum, surveyed in six and five populations north and south of the Alps, respectively. The total number of volatiles is also given.
	KRI = Kováts’ retention index	compounds in bold are >1% in at least one population				Underlined compounds indicate compounds under selection (see Fig. 5).						See Table S1 for identification of population codes
	* = identification of compound was verified by authentic standards.			m/z = mass-to-charge ratio in decreasing order of abundance					tr = trace relative amount <0.05%			– = compound did not occur in any individual
KRI		m/z	North	JOS	BUR	HOH	MUR	NEC	RÜM	South	DAO	LIM	MAH	MON	UDI
	Median total absolute emission of scent (ng inflorescence-1 h-1)		67.4	167.2	13	565.8	80.7	39.4	41.7	214.7	311.4	203.8	196.9	201.4	42.3
	Total number of volatiles		285	271	186	195	213	212	216	277	257	210	217	188	184
Aliphatic components
707	Acetoin*		tr	tr	–	–	tr	–	tr	tr	tr	–	tr	–	tr
753	3-Methylpentan-2-one*		tr	0.1	tr	–	tr	tr	tr	tr	tr	–	tr	tr	tr
776	Butanoic acid*		tr	tr	–	0.9	tr	0.6	tr	tr	tr	0.3	tr	tr	–
787	2,3-Butanediol*		tr	tr	tr	–	0.2	tr	tr	tr	tr	–	tr	tr	–
870	1-Hexanol*		0.2	0.2	0.1	0.3	0.2	0.2	0.1	0.4	0.4	0.5	0.3	0.3	0.4
885	2,3-Heptanedione		tr	tr	–	–	–	–	–	tr	tr	–	–	–	–
893	2-Heptanone*		1.4	1.4	2.4	0.8	1.3	1.1	1.4	6.9	9.3	0.3	2.9	11.9	4
902	2-Heptanol*		0.1	0.1	0.3	0.3	0.2	0.2	0.1	1.2	1.9	tr	0.8	2.5	0.5
926	Methyl hexanoate*		tr	tr	tr	0.2	tr	tr	tr	tr	tr	–	tr	–	tr
938	3-Hepten-2-one		tr	tr	tr	tr	–	tr	–	tr	tr	tr	–	tr	tr
939	Methyl 4-methylpent-4-eneoate		tr	tr	–	tr	tr	tr	–	tr	–	–	tr	–	–
947	4-Methylhexan-1-ol		tr	tr	tr	tr	tr	tr	tr	tr	tr	tr	tr	tr	tr
953	Isobutyl butyrate		tr	tr	–	0.1	–	tr	–	tr	–	–	tr	–	–
982	1-Octen-3-ol*		1.9	2.4	tr	2.3	2	1.8	1.3	0.3	0.4	tr	6.4	tr	1.3
989	3-Octanone*		tr	tr	–	–	0.6	tr	tr	0.3	0.4	–	0.8	tr	0.2
998	3-Octanol*		tr	tr	tr	–	0.1	tr	tr	tr	tr	–	0.3	–	tr
1069	1-Octanol*		tr	tr	tr	–	tr	tr	tr	tr	tr	–	tr	–	tr
1071	(E)-2-Octen-1-ol*		tr	tr	tr	tr	tr	tr	–	tr	tr	–	0.2	tr	–
1096	2-Nonanone*		0.2	0.1	0.1	0.1	0.2	0.1	0.2	0.7	0.9	tr	0.2	1.3	0.4
1099	2-Nonanol*		0.1	0.1	tr	tr	0.2	0.1	tr	0.2	0.4	tr	0.2	0.5	0.1
1123	Methyl octanoate*		tr	tr	tr	–	tr	tr	–	–	–	–	–	–	–
1160	2-Decanone		0.1	tr	0.1	0.1	0.1	0.1	0.1	tr	tr	tr	tr	0.1	0.1
1294	2-Undecanone		tr	tr	tr	tr	tr	tr	tr	tr	tr	tr	tr	tr	tr
1303	2-Undecanol*		tr	tr	–	–	tr	tr	tr	tr	tr	–	tr	tr	–
1538	1-Tridecanol		tr	tr	–	–	tr	tr	tr	tr	tr	–	–	–	–
1745	1-Pentadecanol		0.2	0.1	0.3	0.3	0.2	0.3	0.3	tr	tr	0.1	tr	0.1	tr
Aromatic components
1026	4-Methylanisol*		tr	tr	–	–	–	–	–	tr	–	tr	tr	tr	–
1076	p-Cresol*		4.2	1.8	0.1	19.4	11.9	9.2	1.5	0.5	0.5	0.3	0.7	0.6	0.9
1199	p-Creosol		tr	tr	–	tr	0.1	tr	tr	tr	tr	tr	tr	–	tr
1205	Methyl salicylate*		tr	tr	tr	0.5	0.2	0.1	0.1	tr	tr	tr	0.1	tr	tr
1367	p-Cresyl butyrate		tr	–	–	tr	–	tr	–	–	–	–	–	–	–
C5-branched chain components
780	Methyl 2-methylbutyrate*		tr	tr	–	tr	tr	–	–	tr	tr	–	tr	tr	–
831	3-Methylbutanoic acid*		tr	tr	tr	tr	tr	0.1	0.1	tr	tr	–	tr	–	tr
842	2-Methylbutanoic acid*		tr	tr	tr	0.1	tr	0.1	tr	tr	tr	–	tr	–	tr
1105	Isoamyl isovalerate		tr	tr	tr	–	–	–	tr	tr	tr	tr	–	tr	tr
Nitrogen-bearing components
965	β-Lutidine		0.2	0.1	0.7	0.2	0.4	0.4	0.3	0.1	tr	0.6	0.1	tr	1.3
1232	2-Aminobenzaldehyde*		tr	tr	–	–	–	tr	tr	tr	tr	tr	–	–	–
1310	Indole*		24.2	22.3	20.8	12.6	24.6	33.4	35.6	11.9	11.9	24.8	8.8	12.3	9.5
1314	2-Aminoacetophenone*		tr	tr	–	–	–	tr	–	tr	tr	tr	tr	–	–
1360	Methyl anthranilate*		tr	tr	–	–	–	–	–	tr	tr	tr	–	tr	tr
1406	Skatole*		0.1	0.1	tr	0.1	tr	tr	0.3	0.1	tr	0.1	0.1	tr	tr
1428	2-(Dimethylamino)benzaldehyde		tr	tr	–	–	–	tr	tr	–	–	–	–	–	–
Irregular terpene
959	6-Methylheptan-2-one		tr	tr	0.1	tr	tr	0.1	0.1	0.1	0.1	tr	tr	0.3	tr
992	6-Methylhept-5-ene-2-ol		tr	tr	tr	0.3	tr	0.4	tr	tr	tr	tr	tr	tr	tr
1853	Hexahydrofarnesylacetone*		tr	tr	0.3	0.1	tr	0.1	tr	tr	tr	0.2	–	tr	0.1
Monoterpenoids
914	3,7-Dimethyloct-1-ene*		1.5	1.2	1.1	2.6	2.1	1.8	1.7	4	4.3	4.1	2.4	4.6	2.7
935	α-Citronellene*§		0.4	0.3	0.5	0.9	0.5	0.5	0.4	1.3	1.3	1.9	1.1	1.3	1	§Synthetic (+)-α- and (+)-β-Citronellene coeluted with natural detected α- and β-Citronellene on a chiral column (MEGA-DEX DMT Beta SE, 30m × 0.25mm ID, 0.23μm film) (Gfrerer et al. unpublished)
949	β-Citronellene*§		4.2	3.5	8	11.6	3.4	7.1	3.5	9.7	10.8	10.1	6.5	9.9	8.2	§Synthetic (+)-α- and (+)-β-Citronellene coeluted with natural detected α- and β-Citronellene on a chiral column (MEGA-DEX DMT Beta SE, 30m × 0.25mm ID, 0.23μm film) (Gfrerer et al. unpublished)
996	β-Myrcene*		tr	tr	tr	0.4	tr	tr	tr	tr	tr	tr	tr	tr	tr
972	3,7-Dimethyloct-2-ene*		3.1	1.8	2.8	5.1	9.6	2.6	3.3	4.3	4.5	4.4	5.6	2.1	3.2
982	Sabinene*		0.2	tr	1	0.2	tr	0.4	0.4	0.4	0.3	1.4	0.3	1.2	tr
1005	2,6-Dimethylocta-2,6-diene*		tr	tr	tr	tr	tr	tr	tr	0.4	0.4	1	tr	0.2	0.5
1025	α-Terpinene*		tr	tr	tr	tr	tr	tr	tr	tr	tr	tr	0.1	–	tr
1039	β-Phellandrene*		tr	tr	tr	tr	tr	tr	tr	tr	tr	tr	0.1	tr	tr
1050	2,6-Dimethylocta-3,7-dien-2-ol		tr	tr	tr	–	0.1	tr	0.1	tr	tr	tr	tr	0.1	–
1051	(E)-β-Ocimene*		tr	tr	tr	0.1	tr	0.1	tr	tr	tr	0.2	tr	tr	tr
1058	2,6-Dimethyloct-7-en-4-one		tr	tr	tr	–	0.1	0.1	tr	tr	tr	0.2	0.1	tr	tr
1068	γ-Terpinene*		tr	0.1	tr	0.1	tr	tr	tr	tr	tr	tr	0.2	tr	tr
1074	(Z)-Sabinenehydrate		tr	–	tr	–	–	–	tr	tr	tr	tr	tr	tr	tr
1076	Dihydromyrcenol		tr	tr	tr	tr	tr	tr	tr	0.4	0.4	1	tr	0.2	0.5
1096	α-Terpinolene*		tr	tr	tr	0.1	–	tr	–	tr	tr	0.2	0.1	tr	–
1100	Linalool*		tr	tr	tr	0.3	0.1	0.1	0.2	tr	tr	0.1	tr	tr	0.1
1122	Myrcenol		tr	–	–	tr	–	–	–	tr	tr	tr	–	–	–
1135	allo-Ocimene*		tr	tr	tr	0.2	–	0.1	tr	tr	tr	tr	tr	tr	–
1149	neoallo-Ocimene*		tr	tr	tr	0.1	0.1	tr	tr	tr	tr	0.1	tr	tr	tr
1157	Citronellal*		tr	tr	–	tr	–	tr	tr	tr	tr	tr	tr	tr	tr
1179	2,7-dimethylocta-4,6-dien-2-ol		tr	tr	tr	0.2	0.2	tr	0.1	tr	tr	0.2	tr	tr	tr
1191	4-Terpinenol*		tr	tr	tr	tr	tr	0.1	0.1	tr	tr	0.1	tr	tr	tr
1195	p-Cymen-8-ol		tr	tr	tr	tr	tr	tr	tr	tr	tr	0.1	tr	0.1	–
1195	3,7-Dimethyloctan-1-ol		0.1	0.1	tr	0.2	0.2	0.1	0.2	0.4	0.5	0.3	0.5	0.2	0.4
1201	α-Terpineol*		tr	tr	tr	0.1	tr	tr	tr	tr	tr	tr	tr	tr	0.1
1232	Nerol*		tr	tr	tr	tr	tr	tr	tr	tr	tr	tr	tr	–	0.2
1233	β-Citronellol*		0.1	0.1	tr	0.3	0.2	0.1	0.3	0.1	0.1	0.3	0.1	tr	0.2
1255	Carvone*		tr	tr	–	–	–	–	–	tr	tr	tr	–	–	–
Sesquiterpenoids
1346	Silphiperfol-5-ene		–	–	–	–	–	–	–	tr	tr	–	–	–	–
1357	Bicycloelemene		0.4	0.5	0.1	0.5	1.9	0.1	0.5	0.2	0.1	0.2	0.6	0.1	0.9
1366	α-Cubebene		tr	tr	tr	tr	–	tr	tr	tr	tr	tr	–	–	–
1399	α-Copaene*		1	1.8	1.3	0.5	0.5	0.7	0.8	0.8	0.6	1	1	1.6	0.6
1434	Isocaryophyllene		0.9	1.3	0.7	0.4	0.6	0.5	1.1	0.9	0.7	1.2	1.3	1.2	0.8
1450	β-Caryophyllene*		3	5.5	3	2.3	1.4	2.7	2.7	2.9	2.2	3	4	5.3	2.8
1484	α-Humulene*		2.8	4.7	2.8	1.7	1.2	2.3	2.7	2.3	1.6	2.5	3	4	2.6
1501	Germacrene D*		0.9	1.3	1.4	0.3	0.3	0.9	0.7	0.5	0.3	0.5	0.7	1.3	0.7
1505	Isobicyclogermacrene		tr	tr	tr	0.1	0.1	tr	0.1	tr	tr	tr	0.1	tr	0.1
1513	(E,E)-α-Farnesene*		tr	tr	–	tr	tr	–	tr	tr	tr	tr	tr	–	tr
1520	Bicyclogermacrene		0.9	1	tr	0.6	2.1	tr	1.3	0.4	0.2	0.2	1.3	tr	1.7
1528	(E)-Calamene		tr	tr	–	–	tr	tr	–	tr	–	–	–	–	tr
1547	δ-Cadinene		1.2	1.9	1.4	0.6	0.6	1.5	1.1	0.4	0.3	0.5	0.7	0.4	1
1550	(Z)-Calamene		0.1	0.1	tr	tr	tr	tr	0.1	tr	tr	0.1	0.1	0.1	tr
1564	α-Cadinene		tr	0.1	tr	tr	tr	tr	0.1	tr	tr	tr	tr	tr	tr
1572	α-Calacorene		0.2	0.2	0.2	0.1	0.1	0.2	0.2	0.1	0.1	0.1	0.1	0.2	0.1
1592	β-Calacorene		0.1	0.1	0.1	tr	0.1	0.1	0.1	0.1	tr	0.1	0.1	0.2	0.1
1707	Cadalene		tr	0.1	tr	0.1	tr	0.1	tr	tr	tr	tr	0.1	0.1	tr
Unknown compounds		m/z
676	UNK 676	45,74,73,77,57	tr	tr	0.1	tr	tr	tr	tr	tr	tr	tr	tr	tr	tr
681	UNK 681	57,77	tr	0.2	tr	tr	tr	tr	tr	0.2	0.2	tr	0.2	0.2	0.3
744	UNK 744	41,55,69,85,84,95	–	–	–	–	–	–	–	tr	tr	tr	–	–	–
829	UNK 829	54,67,110,41	0.3	0.8	tr	0.2	0.2	0.3	0.1	tr	tr	tr	2	tr	0.3
849	UNK 849	55,68,41,67,69,39	tr	tr	tr	–	tr	tr	tr	tr	tr	tr	tr	tr	tr
854	UNK 854	55,56,41,43,39,67	tr	tr	–	–	–	–	–	tr	tr	–	tr	–	–
861	UNK 861	82,55,110	tr	tr	–	–	–	tr	tr	tr	–	–	–	–	tr
863	UNK 863	43,41,69,72,39	tr	tr	–	–	–	–	–	tr	tr	tr	–	tr	tr
883	UNK 883	79,77,108,91,39	tr	tr	tr	–	tr	tr	tr	tr	tr	–	tr	–	tr
888	UNK 888	45,70,55,81	tr	tr	tr	tr	tr	tr	tr	tr	tr	tr	tr	tr	tr
895	UNK 895	43	tr	tr	–	–	–	–	–	tr	tr	–	tr	–	tr
922	UNK 922	55,81,70,41,68	tr	tr	tr	tr	tr	–	tr	tr	tr	–	tr	tr	tr
925	UNK 925	41,120,39,55,70,81	tr	tr	–	tr	–	–	–	tr	–	tr	–	–	–
938	UNK 938	93,77,91,108,79,39	tr	tr	–	–	tr	–	–	tr	tr	–	tr	–	tr
960	UNK 960	55,83,114	tr	tr	–	tr	–	–	–	tr	–	–	–	–	tr
962	UNK 962	68,67,69,41,95,55	0.1	0.1	tr	0.1	0.1	0.1	0.1	0.1	0.1	0.2	0.2	0.1	tr
966	UNK 966	43,58,71,70	tr	tr	tr	tr	tr	tr	tr	0.2	0.2	0.5	–	0.3	0.2
978	UNK 978	57,70,55,41,69	tr	0.1	tr	0.1	tr	tr	tr	tr	tr	–	0.1	tr	tr
991	UNK 991	68,67,81,95,79,103	tr	tr	–	tr	–	tr	–	tr	tr	tr	tr	–	–
995	UNK 995	67,82,41,55,68	tr	tr	–	–	tr	–	tr	tr	tr	tr	–	–	–
1005	UNK 1005	93,67,43,82,91	tr	tr	tr	tr	–	–	–	tr	tr	tr	tr	tr	tr
1014	UNK 1014	95,93,91,67,77,119	tr	tr	tr	0.1	0.1	tr	tr	tr	tr	tr	tr	–	tr
1021	UNK 1021	55,69,67,95,97,128	tr	tr	–	–	–	–	–	tr	tr	–	–	–	–
1026	UNK 1026	99,43,122,95,67	tr	tr	–	tr	tr	–	tr	tr	tr	tr	tr	tr	–
1030	UNK 1030	95,67,138,82,55,41	0.2	0.2	0.1	0.7	0.8	0.1	0.3	0.1	0.1	0.3	0.2	tr	0.4
1032	UNK 1032	55,82,83,67,110,142	tr	tr	–	tr	–	tr	tr	tr	–	–	tr	–	tr
1033	UNK 1033	107,91,79,93,94,121	tr	tr	tr	tr	tr	tr	tr	tr	tr	tr	–	–	tr
1044	UNK 1044	67,110,95,111	tr	–	–	tr	–	–	–	tr	tr	–	–	–	tr
1052	UNK 1052	79,107,91,93,136,121	tr	tr	tr	tr	tr	–	tr	tr	tr	tr	tr	–	tr
1057	UNK 1057	43,58,82,41,69	tr	tr	–	–	–	–	–	tr	tr	–	–	tr	tr
1058	UNK 1058	94,137,95,80,56	tr	tr	–	–	–	tr	–	–	–	–	–	–	–
1059	UNK 1059	97.83.43.71.57	tr	tr	–	tr	–	–	–	tr	–	–	tr	–	tr
1060	UNK 1060	69,43,71,97,55	tr	tr	–	tr	tr	tr	–	tr	–	–	tr	–	tr
1063	UNK 1063	94,137,41,42,56,80,96	tr	tr	–	0.2	–	tr	tr	tr	tr	–	tr	–	–
1064	UNK 1064	71,93	tr	tr	–	–	–	–	–	tr	tr	–	–	tr	–
1068	UNK 1068	71,57,41	0.1	tr	0.1	0.3	0.2	0.1	0.2	0.1	0.1	0.3	tr	0.1	0.3
1084	UNK 1084	67,82,41,55	tr	tr	–	tr	tr	tr	–	tr	tr	–	tr	tr	tr
1085	UNK 1085	43,41,71,55,99,56	tr	tr	tr	tr	tr	tr	tr	tr	tr	tr	tr	–	tr
1094	UNK 1094	69,41,93,84,121,136	tr	tr	tr	–	0.2	0.1	0.2	tr	tr	tr	tr	0.1	tr
1105	UNK 1105	105,71,43,41,93,86	tr	tr	–	tr	–	tr	–	tr	tr	–	tr	tr	–
1113	UNK 1113	59,72,44,95,121,139	tr	tr	tr	–	–	tr	tr	tr	–	–	–	–	tr
1114	UNK 1114	81,82,43,85	tr	tr	tr	tr	tr	tr	tr	tr	tr	tr	tr	tr	–
1124	UNK 1124	119,91,134,73	tr	tr	tr	tr	tr	tr	tr	tr	tr	tr	tr	tr	–
1128	UNK 1128	70,55,43,69	tr	tr	tr	0.1	0.1	tr	tr	tr	tr	tr	tr	–	–
1130	UNK 1130	107,91,73	tr	tr	tr	–	tr	–	–	tr	tr	tr	–	tr	–
1134	UNK 1134	71,43,41,57,82	tr	–	tr	–	0.1	–	0.1	tr	tr	–	–	tr	–
1135	UNK 1135	82,67,59,121,41	tr	tr	tr	0.1	0.2	tr	0.1	0.1	0.1	0.4	tr	tr	0.1
1139	UNK 1139	119,91,134,77,41	tr	tr	tr	tr	tr	tr	tr	tr	tr	tr	tr	tr	tr
1146	UNK 1146	69,41,43,109	tr	tr	tr	tr	0.1	tr	tr	tr	tr	tr	tr	tr	tr
1147	UNK 1147	55,97,70,41,69,56	tr	tr	tr	tr	–	tr	tr	tr	tr	tr	tr	–	tr
1152	UNK 1152	59,43	tr	tr	–	–	tr	–	tr	tr	tr	–	–	–	tr
1156	UNK 1156	85,43,(111,41,81)	tr	tr	tr	tr	tr	tr	tr	tr	tr	tr	tr	–	–
1162	UNK 1162	69,95,41,67,71,86	tr	–	–	–	0.1	–	tr	tr	tr	–	–	–	–
1164	UNK 1164_1	58,43,96,82	tr	tr	tr	–	0.1	tr	0.1	0.1	0.1	tr	tr	tr	0.1
1164	UNK 1164_2	43,96,58,71,138,167	tr	tr	tr	0.2	tr	tr	tr	tr	tr	tr	tr	tr	–
1171	UNK 1171	124,97,152,83,167	tr	tr	tr	0.1	–	tr	tr	tr	–	tr	–	–	–
1173	UNK 1173_1	84,99,56,44,42,126	tr	tr	–	–	–	tr	–	–	–	–	–	–	–
1173	UNK 1173_2	84,69,55,41,43,71	tr	–	–	–	tr	–	tr	tr	tr	tr	–	–	–
1181	UNK 1181	83,55,98	tr	tr	–	tr	tr	–	tr	tr	tr	–	–	–	–
1188	UNK 1188	69,84,41,109	tr	tr	–	tr	–	tr	–	tr	–	–	tr	–	–
1192	UNK 1192	123,138,95	tr	tr	–	–	tr	–	–	–	–	–	–	–	–
1207	UNK 1207_1	71,(43,41,120)	tr	–	–	–	tr	tr	–	tr	tr	tr	tr	–	tr
1207	UNK 1207_2	43,135,107,91	tr	tr	–	–	tr	tr	tr	tr	tr	tr	–	tr	–
1222	UNK 1222_1	84,97,41,43,83,69	tr	–	–	–	tr	–	–	tr	tr	–	tr	tr	tr
1222	UNK 1222_2	43,87,97,55	tr	tr	–	–	tr	–	–	tr	–	–	–	–	tr
1225	UNK 1225	108,151,53,81	tr	tr	tr	tr	tr	tr	tr	tr	tr	tr	–	tr	–
1240	UNK 1240	56,69,55,43,57,41	tr	tr	tr	tr	tr	tr	tr	tr	tr	tr	tr	tr	–
1243	UNK 1243	43,135,91,79,107,150	tr	tr	–	tr	tr	tr	tr	tr	tr	tr	–	–	–
1249	UNK 1249	70,55,43,84,99	tr	tr	–	–	tr	–	tr	tr	tr	tr	–	tr	tr
1251	UNK 1251	84,43,41,83	tr	–	–	–	tr	–	tr	tr	tr	tr	tr	–	tr
1260	UNK 1260	138,96,68,83,55	tr	tr	–	tr	–	tr	–	–	–	–	–	–	–
1262	UNK 1262	58,43,71,85	tr	tr	–	–	tr	–	tr	tr	tr	–	tr	tr	tr
1270	UNK 1270	79,94,67	–	–	–	–	–	–	–	tr	tr	–	–	tr	–
1273	UNK 1273	124,43,83,109,55,97	tr	tr	tr	tr	–	tr	tr	tr	tr	–	–	–	–
1274	UNK 1274	91,118,57,41,160	tr	tr	tr	tr	tr	tr	tr	tr	tr	tr	tr	tr	tr
1279	UNK 1279	43,68,81,54,110,55	tr	tr	tr	0.1	0.1	tr	tr	tr	0.1	tr	tr	tr	tr
1282	UNK 1282	79,108,43,93	tr	tr	–	tr	–	tr	–	tr	tr	–	–	–	tr
1283	UNK 1283_1	45,67,82,55,95	tr	tr	tr	–	–	tr	tr	tr	tr	tr	tr	–	–
1283	UNK 1283_2	67,81,55,95	tr	tr	–	tr	tr	–	tr	tr	tr	–	tr	–	–
1289	UNK 1289	79,67,93	tr	tr	–	tr	tr	tr	tr	tr	tr	–	tr	tr	tr
1292	UNK 1292	43,79,108,	tr	tr	–	tr	tr	–	–	tr	tr	–	tr	–	–
1300	UNK 1300	95,43,136,121,93,81	tr	tr	–	–	–	–	–	tr	tr	tr	–	–	–
1337	UNK 1337	56,69,43,55,57	tr	tr	tr	tr	tr	tr	tr	tr	tr	tr	tr	tr	–
1339	UNK 1339	55,81,41,67,68,82,95	tr	tr	tr	tr	tr	tr	tr	tr	tr	tr	tr	tr	tr
1341	UNK 1341	55,69,41,82,95,109	tr	tr	–	–	tr	–	tr	tr	tr	tr	tr	tr	tr
1347	UNK 1347	121,93,107,71,136	tr	0.1	tr	0.1	0.2	tr	0.1	tr	tr	tr	tr	tr	0.1
1349	UNK 1349	69,70,55,57,83,41	tr	tr	tr	0.1	tr	tr	0.1	tr	tr	0.2	tr	tr	–
1355	UNK 1355	133,108,93,91,105,79	tr	tr	tr	–	–	tr	tr	tr	tr	tr	tr	tr	–
1359	UNK 1359	70,57,56,55,43,69	tr	tr	–	–	–	–	–	tr	tr	tr	tr	–	–
1367	UNK 1367_1	81,95,55,93,69,67	0.1	0.2	tr	0.1	0.2	tr	0.1	0.2	0.1	0.1	0.4	0.3	0.4
1367	UNK 1367_2	58,43,71,96	tr	tr	tr	tr	tr	tr	tr	tr	tr	tr	tr	tr	tr
1371	UNK 1371	84	tr	tr	tr	tr	tr	tr	tr	tr	tr	tr	tr	tr	tr
1378	UNK 1378	95,147,96,79,94	tr	0.1	tr	tr	tr	tr	tr	tr	tr	0.1	0.1	0.1	tr
1381	UNK 1381	55,69,95,81,41	tr	tr	tr	tr	0.1	tr	tr	0.1	tr	tr	0.2	0.1	0.2
1388	UNK 1388	157145105130	tr	tr	tr	tr	tr	tr	tr	tr	tr	tr	tr	tr	tr
1391	UNK 1391	189,82,67,161,109	0.1	0.1	0.1	0.1	tr	0.1	0.1	0.1	0.1	0.1	0.1	0.1	0.1
1392	UNK 1392	119,161,105,43,57	tr	tr	–	tr	–	–	tr	tr	tr	tr	–	–	–
1394	UNK 1394	69,55,41,82,95,109	0.2	0.2	tr	0.1	0.6	0.2	0.2	0.1	0.1	0.1	1.1	0.2	0.1
1403	UNK 1403	189,133,93,79,91	tr	0.1	tr	tr	tr	tr	tr	tr	tr	0.1	0.1	0.1	tr
1409	UNK 1409	81,55,67,95,41,109	0.2	0.2	tr	0.4	0.4	0.1	0.1	0.2	0.2	0.1	0.6	0.2	1.1
1415	UNK 1415	69,81,41,95,163	3.7	3.9	1.7	2.3	7.3	3.7	3.4	3.8	3.1	2.8	10.4	2.3	11.3
1416	UNK 1416	161,105,119,	tr	tr	tr	tr	–	–	–	tr	tr	tr	tr	tr	–
1421	UNK 1421	163,107,133,189,81	tr	tr	tr	–	tr	–	tr	tr	tr	–	tr	–	–
1424	UNK 1424	81,121,135,82,95	tr	tr	tr	tr	tr	tr	tr	tr	tr	tr	tr	tr	tr
1425	UNK 1425	189,133,107,148,204,91	0.1	0.2	0.1	0.1	0.1	0.1	0.1	0.2	0.1	0.2	0.2	0.3	0.2
1426	UNK 1426	41,69,93,161,79,107	tr	tr	tr	tr	tr	tr	tr	tr	tr	–	tr	tr	tr
1427	UNK 1427	117,118,131,159,91	tr	tr	–	–	–	tr	–	tr	tr	tr	–	tr	–
1431	UNK 1431	163,107,93,81,55	tr	tr	tr	tr	tr	tr	tr	tr	tr	tr	tr	tr	tr
1438	UNK 1438_1	161,105,204,119,189,	0.1	0.1	tr	tr	tr	tr	0.1	tr	tr	0.1	tr	0.1	tr
1438	UNK 1438_2	56,69,55,43,57,41	tr	tr	tr	tr	tr	tr	tr	tr	tr	–	–	tr	–
1440	UNK 1440	107,93,55,81,79,41	0.1	0.1	0.1	0.1	0.2	tr	0.1	0.1	0.1	0.2	0.2	0.1	0.1
1441	UNK 1441	161,189,204,105,133	tr	tr	tr	tr	tr	tr	tr	tr	tr	0.1	0.1	0.1	tr
1447	UNK 1447	109,161,82,189	tr	tr	tr	tr	tr	tr	–	tr	tr	tr	–	tr	–
1453	UNK 1453	161,105,133,91,204	tr	tr	tr	tr	tr	tr	tr	tr	tr	tr	tr	tr	tr
1457	UNK 1457	161,105,91,133,41	0.2	0.3	0.2	0.1	tr	0.1	0.2	0.2	0.1	0.3	0.2	0.3	tr
1459	UNK 1459	109,67,81,41,82	tr	tr	tr	tr	tr	tr	0.1	tr	tr	tr	0.1	tr	0.1
1460	UNK 1460	161,43,105,189,69	tr	tr	–	–	–	–	tr	tr	tr	tr	tr	tr	–
1465	UNK 1465	161,93,105,91,107,41	tr	tr	–	tr	0.1	tr	tr	tr	tr	tr	tr	tr	tr
1466	UNK 1466_1	161,107,122,105,41	0.2	0.3	0.1	0.1	0.1	0.2	0.2	0.2	0.1	0.2	0.3	0.4	0.2
1466	UNK 1466_2	81,93,69,105,119	tr	tr	tr	tr	–	tr	tr	tr	tr	tr	tr	tr	tr
1469	UNK 1469_1	81,163,93,41	tr	tr	tr	–	tr	tr	tr	tr	tr	tr	tr	tr	tr
1469	UNK 1469_2	99,84,73,44,56,168	tr	tr	–	tr	tr	0.1	tr	–	–	–	–	–	–
1472	UNK 1472	108,105,161,107,91,79	0.1	0.2	tr	0.1	tr	tr	0.1	0.1	tr	0.1	0.1	0.1	0.1
1477	UNK 1477	105,91,93,79,107,133	tr	tr	tr	–	–	–	tr	tr	tr	tr	tr	tr	–
1481	UNK 1481	81,67,93,41,55,95	0.4	0.5	0.3	0.1	0.3	0.4	0.6	0.2	0.1	0.2	0.4	tr	0.3
1483	UNK 1483	91,105,93,107,119,79	tr	tr	–	tr	tr	–	tr	tr	tr	tr	tr	tr	tr
1484	UNK 1484	161,105,91,	tr	tr	tr	–	–	–	–	tr	tr	tr	–	tr	–
1486	UNK 1486	57,70,95,56,43,82	tr	tr	tr	–	tr	tr	tr	tr	tr	tr	tr	–	tr
1488	UNK 1488	81,163,55,107,41	tr	tr	tr	tr	tr	0.1	0.1	tr	tr	tr	tr	tr	tr
1492	UNK 1492	105,161,91,41,93,107	1.7	2.7	1.4	0.3	0.5	0.5	1.8	1.2	1	1.4	1.6	3.1	0.6
1496	UNK 1496	95,163,81,109,191,107	tr	0.1	tr	tr	tr	tr	0.1	tr	tr	tr	0.1	tr	tr
1503	UNK 1503	81107163	0.8	0.9	0.2	0.4	0.8	0.6	1	0.2	0.2	0.1	0.4	0.2	0.3
1507	UNK 1507_1	161105119163	tr	tr	–	tr	tr	tr	tr	tr	tr	tr	tr	tr	tr
1507	UNK 1507_2	58,57,	tr	tr	–	tr	–	–	–	–	–	–	–	–	–
1510	UNK 1510	133189107105	tr	tr	–	–	–	tr	–	tr	tr	tr	tr	tr	–
1512	UNK 1512	161,105,81,133,91,119	tr	tr	tr	–	–	–	tr	tr	tr	tr	tr	–	–
1517	UNK 1517	43,81,55,95,107,93,123	tr	tr	tr	tr	tr	–	tr	tr	tr	tr	tr	tr	tr
1518	UNK 1518	105,93,107,79,41,81	0.1	0.2	0.1	0.1	tr	0.1	0.1	0.1	0.1	0.2	0.1	0.1	0.1
1521	UNK 1521_1	107,105,55,43,95,81	tr	–	–	–	tr	tr	–	tr	tr	tr	tr	–	–
1521	UNK 1521_2	191,81,163,109,121,107	tr	tr	tr	tr	–	0.4	tr	tr	tr	tr	tr	0.1	tr
1523	UNK 1523	93,107,81,121,189	tr	tr	tr	–	–	–	–	tr	tr	–	–	–	–
1524	UNK 1524	105,161,93,204,119,91	0.7	1	1.3	0.2	0.2	0.8	0.7	0.4	0.2	0.4	0.5	0.9	0.5
1526	UNK 1526_1	93,105,91,133,148,79	tr	tr	–	tr	tr	–	tr	tr	tr	tr	tr	tr	tr
1526	UNK 1526_2	148,105,133,91,93,119	tr	tr	–	–	tr	–	–	tr	tr	tr	–	–	–
1527	UNK 1527	107,93,149,121,91,81	tr	tr	–	tr	–	tr	–	tr	tr	tr	tr	–	tr
1532	UNK 1532	119,93,105,91,107,121	tr	tr	tr	–	tr	tr	tr	tr	tr	tr	tr	tr	tr
1541	UNK 1541	161,105,119,91,93,79	0.1	0.1	0.1	0.1	0.1	0.1	0.1	0.1	tr	0.1	0.1	0.1	0.1
1553	UNK 1553	55,70,83,97,69,57	tr	tr	tr	0.1	tr	0.1	0.1	tr	tr	tr	tr	tr	tr
1556	UNK 1556	69,41,109,55,67	tr	tr	–	–	tr	tr	tr	tr	tr	–	tr	tr	–
1559	UNK 1559_1	119,105,161,204,81	tr	tr	–	–	–	–	tr	tr	tr	–	tr	–	tr
1559	UNK 1559_2	69,57,56,82,95,122	tr	tr	–	–	tr	–	–	tr	tr	–	tr	–	–
1560	UNK 1560	151,105,89,116,161	–	–	–	–	–	–	–	tr	tr	tr	–	tr	–
1563	UNK 1563	58,43,71,85	tr	tr	tr	tr	tr	tr	tr	tr	tr	–	–	tr	tr
1576	UNK 1576	159,43,71,202,57	tr	tr	tr	–	tr	tr	–	tr	tr	tr	tr	–	tr
1582	UNK 1582	123	tr	0.1	tr	tr	tr	tr	tr	tr	tr	tr	tr	tr	tr
1584	UNK 1584	85,57,41,53,55	tr	tr	tr	tr	0.1	tr	0.1	tr	tr	tr	tr	tr	0.1
1590	UNK 1590	107,93,43,189,204	tr	tr	–	tr	tr	tr	tr	tr	tr	tr	tr	tr	tr
1595	UNK 1595	43,81,121,161,67	tr	tr	tr	tr	tr	0.1	tr	tr	tr	tr	tr	tr	tr
1596	UNK 1596	43,189,81,161,59	tr	tr	tr	tr	tr	tr	tr	tr	tr	tr	–	–	–
1599	UNK 1599	93,119,107,162,105,100	tr	tr	tr	tr	tr	–	tr	tr	tr	tr	0.1	tr	tr
1601	UNK 1601	70,41,55,71,69,95,107	tr	tr	–	tr	tr	tr	tr	tr	tr	tr	tr	tr	tr
1603	UNK 1603	81	tr	tr	–	–	tr	–	tr	tr	–	–	–	–	tr
1607	UNK 1607	43,119,159,91,162	tr	tr	tr	tr	0.2	tr	tr	tr	tr	tr	0.1	tr	tr
1609	UNK 1609	81,43,204,93,105	tr	tr	tr	tr	–	–	tr	tr	tr	tr	tr	–	–
1610	UNK 1610	60,43,71,112	tr	–	tr	–	–	tr	–	–	–	–	–	–	–
1614	UNK 1614	147,81,105,69,79,121,164	tr	tr	tr	–	–	–	–	tr	tr	tr	tr	tr	–
1616	UNK 1616	109	0.1	0.1	tr	tr	0.1	0.1	0.2	tr	tr	0.1	0.1	tr	0.1
1617	UNK 1617	43.79.69.93.96.179	tr	tr	tr	–	tr	tr	tr	tr	tr	tr	tr	tr	tr
1625	UNK 1625	81,109,67…	tr	tr	–	–	tr	–	tr	tr	tr	–	tr	–	–
1629	UNK 1629	91,105,135,41,119,147	tr	tr	tr	–	–	–	tr	tr	tr	tr	–	tr	–
1633	UNK 1633	149,59,108	tr	tr	–	–	tr	–	–	tr	tr	tr	–	–	–
1640	UNK 1640	56,69,43,57,55,83	tr	tr	tr	tr	tr	0.1	tr	tr	tr	tr	tr	tr	–
1643	UNK 1643	109,138,96,67,43	tr	tr	tr	tr	tr	tr	tr	tr	tr	tr	tr	tr	tr
1650	UNK 1650	185200143157	tr	tr	tr	tr	tr	0.1	0.1	tr	tr	tr	tr	0.1	tr
1654	UNK 1654	81,95,55,69,67,82	tr	tr	tr	tr	tr	tr	tr	tr	tr	tr	tr	tr	tr
1658	UNK 1658	109,161,81,41,204,95	0.1	0.1	tr	tr	tr	0.1	0.1	tr	tr	0.1	0.1	tr	0.2
1660	UNK 1660	81,55,43,69,84,41	tr	tr	–	0.1	tr	tr	–	tr	tr	tr	tr	tr	tr
1667	UNK 1667	161,204,105,81,119,43	tr	tr	tr	tr	tr	tr	0.1	tr	tr	tr	tr	–	tr
1670	UNK 1670	161,81,73,204	tr	tr	–	tr	–	–	–	tr	tr	tr	–	tr	–
1671	UNK 1671	69,95,81,43,161,41	tr	tr	tr	–	tr	tr	tr	tr	–	–	tr	–	–
1672	UNK 1672	95,121,71,43,165,108,94	tr	tr	–	–	–	–	–	tr	tr	–	–	–	–
1675	UNK 1675	99,84,81,44,55,	tr	tr	–	tr	–	tr	–	tr	tr	–	–	–	–
1677	UNK 1677	109,161,105,107,93	tr	tr	tr	–	–	tr	tr	tr	tr	tr	tr	–	–
1699	UNK 1699†	81,163,55,95,123,191	3.6	4.1	3	0.5	1.8	3.2	5.2	1.3	1.1	1.6	2	0.8	3.2	†Also detected by Marotz-Clausen et al. (2017) where it was referred to as “unknown 53”
1707	UNK 1707	58	tr	tr	–	tr	–	–	–	–	–	–	–	–	–
1710	UNK 1710	45	tr	tr	–	–	tr	tr	tr	tr	tr	tr	tr	–	–
1711	UNK 1711	43,108,93,126,71,55	tr	tr	–	tr	tr	tr	tr	tr	tr	tr	tr	tr	tr
1716	UNK 1716	43,136,93,121,81	tr	tr	tr	tr	tr	tr	tr	tr	tr	tr	–	tr	–
1735	UNK 1735	147,107,41,91,190,69	tr	tr	–	–	tr	–	tr	tr	tr	tr	–	–	–
1749	UNK 1749	121,107,134/149	tr	tr	–	–	tr	–	–	tr	–	–	tr	–	–
1757	UNK 1757_1	70,55,69,43,57,97	0.2	0.2	0.1	0.2	0.2	0.6	0.5	0.1	0.1	0.4	0.1	tr	tr
1757	UNK 1757_2	43,93,134,107,119,41	tr	tr	tr	–	tr	–	tr	tr	tr	tr	tr	tr	tr
1773	UNK 1773	175,91,105,133	tr	tr	–	–	tr	–	tr	tr	tr	tr	–	tr	–
1794	UNK 1794	57,70,69,55,43,71,83	0.1	0.1	0.3	0.1	0.1	0.2	0.3	tr	0.1	tr	tr	0.1	tr
1819	UNK 1819	43,95,97,41,55,67	tr	tr	–	–	tr	–	tr	–	–	–	–	–	–
1854	UNK 1854	70,43,57,41,69	tr	tr	tr	0.1	0.1	tr	0.2	tr	tr	tr	0.3	tr	tr
1875	UNK 1875	99,84,44,56,70	tr	tr	–	–	–	tr	–	tr	–	–	tr	–	tr
